# Supplementary material for: A Comparative Study of Dairy and Non-Dairy Milk Types: Development and Characterization of Customized Plant-Based Milk Options
Source: Foods. 2024 Jul 9;13(14):2169. doi: 10.3390/foods13142169 (PMC11276104; doi:10.3390/foods13142169)
Supplement: Supplementary file 1 [file foods-13-02169-s001.zip]

Archive with 1 entries (1 files):
- foods-3039860-supplementary.pdf
